# Supplementary material for: Intraurban Geographic and Socioeconomic Inequalities of Mortality in Four Cities in Colombia
Source: Int J Environ Res Public Health. 2023 Jan 5;20(2):992. doi: 10.3390/ijerph20020992 (PMC9859133; doi:10.3390/ijerph20020992)
Supplement: Supplementary file 1 [file ijerph-20-00992-s001.zip]

Archive with 1 entries (1 files):
- ijerph-2080668-supplementary.pdf
